# Supplementary material for: Small striatal huntingtin inclusions in patients with motor neuron disease with reduced penetrance and intermediate HTT gene expansions
Source: Hum Mol Genet. 2024 Sep 13;33(22):1966–74. doi: 10.1093/hmg/ddae137 (PMC11555821; doi:10.1093/hmg/ddae137)
Supplement: Supplementary_ddae137 [file supplementary_ddae137.zip]

Archive with 9 entries (9 files):
- Supplementary_ddae137/Supplement Fig 1.tif
- Supplementary_ddae137/Supplementary_Table_S1.docx
- Supplementary_ddae137/Supplementary_Table_S2.docx
- Supplementary_ddae137/Supplementary_Table_S3.docx
- Supplementary_ddae137/Supplementary_Table_S4.docx
- Supplementary_ddae137/Supplementary_Table_S5.docx
- Supplementary_ddae137/Supplementary_Table_S6.docx
- Supplementary_ddae137/Supplementary_Table_S7.docx
- Supplementary_ddae137/Supplementary_Table_S8.docx
